# Supplementary material for: Phased Introduction of Haemodialysis in Patients with Kidney Failure: A Mixed-Methods Feasibility Study
Source: Healthcare (Basel). 2026 Mar 20;14(6):792. doi: 10.3390/healthcare14060792 (PMC13026469; doi:10.3390/healthcare14060792)
Supplement: Supplementary file 1 [file healthcare-14-00792-s001.zip]

Archive with 1 entries (1 files):
- healthcare-4121519-supplementary.pdf
